# Supplementary material for: Blood DNA Methylation in Nuclear and Mitochondrial Sequences Links to Malnutrition and Poor Prognosis in ALS: A Longitudinal Study
Source: Nutrients. 2025 Apr 8;17(8):1295. doi: 10.3390/nu17081295 (PMC12030252; doi:10.3390/nu17081295)
Supplement: Supplementary file 1 [file nutrients-17-01295-s001.zip]

Archive with 1 entries (1 files):
- nutrients-3513998-supplementary.pdf
